# Supplementary material for: Osteogenic cells form mineralized particles, a few μm in size, in a 3D collagen gel culture
Source: PeerJ. 2019 Oct 23;7:e7889. doi: 10.7717/peerj.7889 (PMC6815190; doi:10.7717/peerj.7889)
Supplement: Supplemental Information 1 [file peerj-07-7889-s001.xlsx]

## Sheet: Fig.2c
Fig. 2. Morphological and size distribution analysis of mineralized matrices of HOS cells.
	The sizes (μg) of mineralized matrices formed by HOS-EYFP cells
	2D	3D
	9.11343	4.92548
	15.5197	3.59101
	1.14518	0.935262
	1.40255	3.85519
	12.065	2.6446
	17.4551	1.40255
	7.04374	1.14518
	15.2784	1.92751
	13.6782	2.19295
	2.51758	1.98351
	10.5992	0.935262
	10.773	1.47856
	5.53171	1.23711
	4.55675	0.935262
	9.52388	0.935262
	1.32218	1.74917
	17.0817	1.74917
	11.6127	1.23711
	17.3357	0.935262
	5.16386	0.935262
	4.53266	1.23711
	12.8799	3.30579
	1.32218	1.32218
	7.39196	2.80511
	3.59101	2.47396
	7.59618	1.14518
	4.07562	1.32218
	1.47856	2.5607
	2.9935	1.14518
	12.6055	4.53266
	12.5621	1.32218
	1.87018	2.03797
	1.14518	1.32218
	7.66775	3.91143
	0.935262	1.92751
	8.84573	5.55135
	1.32218	1.14518
	9.33852	4.23345
	2.24204	2.38379
	12.7176	6.07766
	1.61953	1.40255
	1.61953	1.32218
	1.61953	1.40255
	4.43526	1.0452
	3.37119	5.24775
	5.16386	1.55044
	2.5607	1.61953
	3.76919	3.33874
	9.70577	1.32218
	3.10109	2.84365
	2.29036	1.68578
	12.1463	1.81069
	1.23711	0.935262
	2.29036	1.87018
	3.65131	1.68578
	4.25924	1.61953
	9.1613	2.19295
	11.2008	1.14518
	3.52968	1.47856
	2.03797	1.14518
	14.8503	2.42929
	15.8678	1.32218
	1.14518	2.38379
	12.2091	1.0452
	18.7004	2.33768
	6.54518	1.32218
	11.0435	1.40255
	5.70674	1.81069
	5.91361	1.40255
	11.375	3.59101
	2.72592	1.14518
	17.7161	3.46708
	13.9393	1.14518
	1.61953	1.14518
	10.884	1.23711
	12.0831	1.14518
	17.7961	2.24204
	10.712	1.14518
	1.32218	2.38379
	4.20766	1.40255
	5.30986	2.9567
	2.5607	1.61953
	19.5462	2.03797
	15.5619	2.14244
	12.9645	1.32218
	11.7065	1.14518
	14.7914	8.55688
	13.0986	1.61953
	4.85846	2.7658
	8.23137	3.85519
	17.1711	2.5607
	1.81069	2.14244
	13.2891	1.14518
	8.63317	3.91143
	1.32218	2.38379
	1.40255	7.36236
	2.7658	2.9567
	12.6918	2.33768
	6.25482	1.32218
	4.25924	3.20507
	11.6503	1.87018
	1.14518	1.61953
	1.68578	3.1362
	8.35001	1.14518
	7.04374	1.14518
	0.935262	1.87018
	1.32218	3.49852
	12.1192	2.24204
	2.03797	2.5607
	10.1354	2.03797
	12.8714	1.32218
	3.1362	2.9935
	15.3853	1.14518
	12.6228	4.4105
	9.07739	2.29036
	7.13623	2.5607
	12.8544	2.0907
	11.4516	2.33768
	2.03797	1.14518
	11.9284	4.1024
	18.7995	4.8133
	6.85503	1.40255
	12.056	2.19295
	3.74003	6.52843
	3.30579	1.32218
	4.07562	1.61953
	5.57104	1.40255
	17.6047	1.68578
	1.14518	4.15529
	12.2716	1.61953
	1.87018	1.61953
	1.14518	2.5607
	10.8941	1.40255
	1.74917	4.02169
	2.38379	1.32218
	2.51758	2.33768
	2.03797	2.51758
	3.1362	1.87018
	1.14518	1.14518
	1.87018	2.29036
	1.68578	2.7658
	1.14518	1.40255
	2.38379	3.23906
	1.32218	1.14518
	1.14518	2.19295
	1.74917	1.74917
	4.8133	2.29036
	24.0075	1.14518
	1.98351	1.40255
	9.42011	2.60311
	5.20598	4.58058
	11.0831	1.68578
	7.97509	4.07562
	4.4105	3.91143
	2.84365	1.92751
	4.9916	1.14518
	2.38379	1.14518
	3.27249	3.96702
	21.0432	2.03797
	21.4444	8.59511
	18.8169	2.0907
	3.37119	5.70674
	16.7131	1.40255
	3.23906	1.47856
	7.04374	1.61953
	1.87018	2.42929
	11.575	1.14518
	13.4688	2.47396
	6.8231	2.60311
	11.6315	1.61953
	2.6446	12.8544
	0.809764	3.20507
	10.6404	3.96702
	16.7196	3.43554
	10.3171	2.19295
	9.29157	1.32218
	3.56039	9.29157
	26.0173	1.14518
	6.42721	1.14518
	11.375	1.32218
	4.7905	1.61953
	18.7704	1.32218
	3.62138	2.60311
	12.8544	2.80511
	1.61953	3.49852
	19.6855	1.40255
	15.8816	1.87018
	11.1126	1.61953
	1.92751	1.68578
	1.40255	4.85846
	5.43195	1.47856
	11.1126	5.33044
	9.68324	1.14518
	2.19295	1.40255
	2.42929	7.09014
	5.649	2.47396
	6.8869	1.14518
	13.1236	2.47396
	2.03797	2.7658
	13.1403	1.40255
	7.66775	2.6446
	11.7716	1.14518
	1.40255	1.32218
	19.088	2.29036
	11.0831	2.60311
	11.0039	1.68578
	12.8459	3.59101
	2.03797	2.14244
	6.21982	1.74917
	1.40255	1.61953
	2.03797	2.14244
	3.30579	2.19295
	2.0907	1.14518
		2.5607
		2.19295
		1.14518
		2.03797
		1.14518
		4.9916
		2.5607
		2.84365
		1.68578
		7.43618
		1.92751
		1.14518
		1.14518
		1.61953
		6.71001
		3.88349
		1.92751
		2.38379
		1.40255
		1.14518
		1.32218
		1.14518
		2.0907
		7.86473
		1.40255
		2.03797
		1.40255
		2.84365
		1.14518
		1.68578
		2.03797
		1.14518
		1.61953
		1.68578
		1.14518
		1.68578
		1.32218
		1.14518
		1.32218
		2.6446
		2.72592
		1.87018
		3.62138
		3.33874
		2.14244
		0.809764
		3.30579
		1.14518
		1.68578
		3.40352
		1.14518
		1.61953
		7.28779
		2.0907
		1.47856
		1.87018
		2.03797
		4.07562
		1.40255
		1.55044
		3.43554
		7.71039
		2.80511
		1.40255
		1.14518
		2.33768
		2.29036
		2.19295
		1.68578
		4.69845
		7.21236
		1.40255
		3.68118
		8.13787
		1.92751
		1.14518
		4.53266
		2.24204
		3.30579
		2.38379
		1.40255
		1.74917
		2.29036
		5.51188
		1.92751
		4.50858
		1.74917
		2.03797
		1.14518
		2.03797
		1.14518
		4.15529
		9.26804
		2.33768
		1.98351
		1.40255
		1.14518
		6.98138
		1.68578
		5.66824
		3.49852
		5.1849
		1.81069
		1.40255
		1.32218
		6.37599
		2.80511
		4.23345
		1.55044
		1.92751
		1.92751
		2.9567
		2.0907
		1.61953
		1.32218
		2.14244
		1.74917
		3.1362
		2.42929
		2.47396
		1.14518
		3.23906
		1.40255
		3.40352
		1.14518
		3.10109
		1.32218
		4.25924
		2.6446
		2.24204
		1.14518
		1.32218
		2.14244
		1.68578
		1.14518
		2.6446
		2.0907
		2.47396
		2.29036
		1.61953
		1.61953
		1.92751
		2.72592
		2.9567
		1.14518
		2.5607
		2.72592
		4.48422
		2.42929
		4.02169
		4.07562
		1.98351
		3.27249
		5.26858
		1.32218
		1.61953
		2.47396
		0.935262
		8.70872
		1.40255
		3.40352
		3.1362
		2.0907
		2.7658
		2.14244
		1.47856
		1.47856
		4.23345
		2.5607
		1.40255
		1.74917
		2.6446
		1.14518
		1.47856
		1.14518
		0.935262
		1.32218
		0.935262
		3.49852
		3.06558
		2.14244
		1.23711
		4.20766
		4.38561
		1.61953
		2.19295
		0.935262
		3.33874
		0.935262
		2.51758
		5.66824
		1.81069
		0.935262
		4.4105
		1.0452
		2.6446
		3.74003
		2.19295
		1.81069
		0.935262
		1.0452
		1.55044
		0.935262
		1.61953
		1.14518
		2.5607
		2.33768
		1.40255
		0.935262
		1.0452
		3.33874
		1.23711
		2.19295
		1.14518
		1.47856
		5.33044
		2.29036
		6.04152
		3.59101
		2.14244
		12.7947
		0.809764
		4.50858
		0.935262
		3.88349
		1.61953
		3.91143
		0.935262
		0.935262
		2.51758
		1.81069
		2.51758
		0.935262
		3.33874
		4.50858
		3.17073
		3.17073
		1.14518
		3.74003
		0.935262
		0.809764
		1.40255
		2.03797
		2.19295
		0.935262
		2.14244
		4.38561
		1.40255
		3.68118
		3.59101
		2.38379
		1.61953
		2.19295
		5.95042
		2.24204
		3.1362
		1.40255
		4.92548
		3.30579
		1.32218
		2.84365
		0.935262
		2.33768
		4.4105
		1.61953
		1.14518
		2.24204
		3.65131
		5.20598
		1.68578
		1.74917
		0.935262
		0.935262
		1.61953
		1.47856
		1.47856
		1.47856
		0.935262
		1.61953
		2.33768
		3.62138
		3.68118
		7.31769
		1.40255
		1.32218
		0.935262

## Sheet: Fig.3
Fig. 3. Transition of turbidity of collagen gel embedded with HOS cells.
	Turbidity of the collagen gel embedded with HOS cells
	Day	bGP(+)	bGP(-)
	4	0.119	0.113
	4	0.118	0.112
	4	0.115	0.11
	4	0.115	0.114
	5	0.129	0.12
	5	0.133	0.118
	5	0.126	0.115
	5	0.124	0.118
	6	0.188	0.122
	6	0.182	0.122
	6	0.179	0.118
	6	0.178	0.134
	7	0.219	0.128
	7	0.214	0.124
	7	0.214	0.122
	7	0.208	0.126

## Sheet: Fig.4
Fig. 4. Relationship between the calcium content and turbidity of collagen gel embedded with HOS cells.
	average			stdev
	Ca cont. (μg)	Turbidity		Ca cont. (μg)	Turbidity
	2.54766	0.112333		0.490231	0.00450925
	3.01472	0.116667		0.307557	0.00321455
	3.19937	0.130667		0.237414	0.0105987
	5.13822	0.172		1.26962	0.017088
	6.3113	0.271		1.52365	0.0266646
	6.73492	0.275		0.307557	0.0314325
	8.60316	0.274667		0.671244	0.0267644
	3.23196	0.109667		0.361515	0.00404145
	3.21023	0.104667		0.345751	0.0111505
	2.88438	0.0986667		0.203715	0.0120968
	3.32971	0.11		0.132697	0.0043589
	3.59583	0.126333		0.466271	0.0275923
	4.12263	0.143		0.622619	0.0385097
	5.11106	0.129333		0.804312	0.0298719

## Sheet: Fig.5a
Fig. 5. Mineralization of HOS cells in a 3D peptide hydrogel.
	Turbidity of the panaceagel embedded with HOS cells
	bGP(+)	bGP(-)
	0.172	0.134
	0.174	0.135

## Sheet: Fig.6e
Fig. 6. The effect of Foscarnet on the mineralization of HOS cells in a 3D collagen gel.
	Calcium contents (μg) of the collagen gel embedded with HOS cells.
		average	stdev
	N.C.	4.82323	0.10101
	ctrl	10.2273	0.811624
	Foscarnet	3.66162	0.025253

## Sheet: Fig.7e
Fig. 7. Mineralization of MC3T3-E1 cells in a 3D collagen gel.
	Turbidity of the collagen gel embeddded with MC3T3-E1 cells
	Day	Diff(+)	Diff(-)
	1	0.108	0.104
	1	0.107	0.104
	1	0.104	0.103
	1	0.104	0.104
	7	0.114	0.109
	7	0.112	0.108
	7	0.109	0.108
	7	0.107	0.107
	14	0.14	0.13
	14	0.141	0.125
	14	0.133	0.124
	14	0.154	0.124
	21	0.345	0.167
	21	0.323	0.157
	21	0.34	0.155
	21	0.282	0.154
